# Supplementary material for: Eye morphogenesis driven by epithelial flow into the optic cup facilitated by modulation of bone morphogenetic protein
Source: eLife. 2015 Feb 24;4:e05216. doi: 10.7554/eLife.05216 (PMC4337729; doi:10.7554/eLife.05216)
Supplement: Source code 1. — Source Code .zip contains: Plugin: imageJ plugin for visualization of dorso-ventral movements (please see ‘Materials and methods’ section: quantification of dorso-ventral movement). Macro: imageJ macro for counting of labeled pixels (please see ‘Materials and methods’ section: quantification of dorso-ventral movement). DOI: http://dx.doi.org/10.7554/eLife.05216.024 [file elife05216s001.zip]

Archive with 5 entries (4 files):
- 16-10-2014-SR-eLife-05216R1_Supplemental_file_macro.docx
- __MACOSX/
- __MACOSX/._16-10-2014-SR-eLife-05216R1_Supplemental_file_macro.docx
- 16-10-2014-SR-eLife-05216R1_Supplemental_file_plugin.docx
- __MACOSX/._16-10-2014-SR-eLife-05216R1_Supplemental_file_plugin.docx
